# Supplementary material for: Research Progress on Hypoglycemic Effects and Molecular Mechanisms of Flavonoids: A Review
Source: Antioxidants (Basel). 2025 Mar 22;14(4):378. doi: 10.3390/antiox14040378 (PMC12024137; doi:10.3390/antiox14040378)
Supplement: Supplementary file 1 [file antioxidants-14-00378-s001.zip]

Archive with 1 entries (1 files):
- antioxidants-3468438-supplementary.pdf
